# Supplementary material for: Screening and Isolation of Potential Anti-Inflammatory Compounds from Saxifraga atrata via Affinity Ultrafiltration-HPLC and Multi-Target Molecular Docking Analyses
Source: Nutrients. 2022 Jun 9;14(12):2405. doi: 10.3390/nu14122405 (PMC9230087; doi:10.3390/nu14122405)
Supplement: Supplementary file 1 [file nutrients-14-02405-s001.zip]

Archive with 1 entries (1 files):
- nutrients-1738540-supplementary.pdf
